# Supplementary material for: Differential Diagnosis of Hyperferritinemia in Critically Ill Patients
Source: J Clin Med. 2022 Dec 27;12(1):192. doi: 10.3390/jcm12010192 (PMC9821140; doi:10.3390/jcm12010192)
Supplement: Supplementary file 1 [file jcm-12-00192-s001.zip]

Archive with 1 entries (1 files):
- jcm-2082344-supplementary.pdf
